# Supplementary material for: Random Copolymers of Lysine and Isoleucine for Efficient mRNA Delivery
Source: Int J Mol Sci. 2022 May 11;23(10):5363. doi: 10.3390/ijms23105363 (PMC9140483; doi:10.3390/ijms23105363)
Supplement: Supplementary file 1 [file ijms-23-05363-s001.zip]

Archive with 1 entries (1 files):
- ijms-1697935-supplementary.pdf
